# Supplementary material for: The Evolution of Combinatorial Gene Regulation in Fungi
Source: PLoS Biol. 2008 Feb 26;6(2):e38. doi: 10.1371/journal.pbio.0060038 (PMC2253631; doi:10.1371/journal.pbio.0060038)
Supplement: Table S1 — (19 KB TXT) [file pbio.0060038.st001.txt]

S. cerevisiae	K. lactis	C. albicans
YAL022C	KLLA0A00242g	orf19.1011
YAL023C	KLLA0A00264g	orf19.1012
YAL038W	KLLA0A00418g	orf19.1048
YAL039C	KLLA0A00484g	orf19.1062
YAL040C	KLLA0A00506g	orf19.1066
YAR018C	KLLA0A00572g	orf19.1067
YBL001C	KLLA0A00594g	orf19.1070
YBL092W	KLLA0A00616g	orf19.1075
YBL093C	KLLA0A01199g	orf19.1078
YBR036C	KLLA0A02453g	orf19.1080
YBR037C	KLLA0A02475g	orf19.1093
YBR038W	KLLA0A02497g	orf19.1105.2
YBR066C	KLLA0A02541g	orf19.1105.3
YBR067C	KLLA0A02629g	orf19.1106
YBR077C	KLLA0A02849g	orf19.111
YBR078W	KLLA0A02871g	orf19.1120
YBR091C	KLLA0A02893g	orf19.1137
YBR092C	KLLA0A03025g	orf19.1139
YBR138C	KLLA0A03069g	orf19.1146
YBR139W	KLLA0A03091g	orf19.1148
YBR157C	KLLA0A03179g	orf19.1168
YBR158W	KLLA0A03201g	orf19.1169
YBR202W	KLLA0A03223g	orf19.118
YCL024W	KLLA0A04059g	orf19.121
YCL025C	KLLA0A04081g	orf19.122
YCL054W	KLLA0A04213g	orf19.1223
YCR024C-A	KLLA0A04235g	orf19.1224
YCR024C-B	KLLA0A04609g	orf19.1225
YCR065W	KLLA0A05346g	orf19.1234
YDL037C	KLLA0A05368g	orf19.1238
YDL227C	KLLA0A05500g	orf19.1239
YDR032C	KLLA0A05522g	orf19.1240
YDR033W	KLLA0A05687g	orf19.1257
YDR077W	KLLA0A05700g	orf19.1258
YDR084C	KLLA0A06303g	orf19.1268
YDR085C	KLLA0A06325g	orf19.1270
YDR132C	KLLA0A06336g	orf19.1277
YDR146C	KLLA0A06468g	orf19.1285
YDR147W	KLLA0A06556g	orf19.1286
YDR190C	KLLA0A06578g	orf19.1307
YDR191W	KLLA0A06886g	orf19.1311
YDR308C	KLLA0A07018g	orf19.1313
YDR309C	KLLA0A07040g	orf19.1321
YDR389W	KLLA0A07150g	orf19.1334
YDR451C	KLLA0A07172g	orf19.1358
YDR452W	KLLA0A07194g	orf19.1362
YDR461W	KLLA0A07216g	orf19.1363
YDR462W	KLLA0A07227g	orf19.1364
YDR506C	KLLA0A08602g	orf19.1365
YDR507C	KLLA0A08624g	orf19.1368
YDR524C-B	KLLA0A09009g	orf19.1369
YDR525W-A	KLLA0A09031g	orf19.1370
YDR528W	KLLA0A09053g	orf19.1401
YEL001C	KLLA0A09075g	orf19.1402
YEL032W	KLLA0A09097g	orf19.1415
YEL040W	KLLA0A09163g	orf19.1446
YEL044W	KLLA0A09185g	orf19.1473
YEL046C	KLLA0A10483g	orf19.1488
YEL047C	KLLA0A10505g	orf19.1490
YER001W	KLLA0A11110g	orf19.1497
YER110C	KLLA0A11374g	orf19.1499
YER111C	KLLA0A11396g	orf19.1505
YER112W	KLLA0A11418g	orf19.1522
YER149C	KLLA0A11704g	orf19.1535
YER150W	KLLA0A11726g	orf19.1536
YER158C	KLLA0A11748g	orf19.1539
YER159C	KLLA0B00671g	orf19.1541
YFL014W	KLLA0B00693g	orf19.1562
YFL016C	KLLA0B01474g	orf19.1582
YFL023W	KLLA0B01496g	orf19.1585
YFL024C	KLLA0B01562g	orf19.1598
YFL025C	KLLA0B01584g	orf19.1599
YFL026W	KLLA0B01606g	orf19.1604
YFL027C	KLLA0B01980g	orf19.1617
YFL028C	KLLA0B02002g	orf19.1618
YGL006W-A	KLLA0B02541g	orf19.1619
YGL007C-A	KLLA0B02563g	orf19.1621
YGL008C	KLLA0B02585g	orf19.1625
YGL021W	KLLA0B02717g	orf19.1626
YGL032C	KLLA0B02893g	orf19.1671
YGL116W	KLLA0B02915g	orf19.1687
YGL201C	KLLA0B02937g	orf19.1690
YGR014W	KLLA0B02959g	orf19.1702
YGR041W	KLLA0B03091g	orf19.1704
YGR047C	KLLA0B03113g	orf19.1708
YGR048W	KLLA0B03586g	orf19.1709
YGR077C	KLLA0B03608g	orf19.171
YGR078C	KLLA0B03630g	orf19.1720
YGR079W	KLLA0B03652g	orf19.1721
YGR085C	KLLA0B04664g	orf19.1743
YGR086C	KLLA0B04686g	orf19.1747
YGR092W	KLLA0B04774g	orf19.1748
YGR106C	KLLA0B04796g	orf19.1763
YGR108W	KLLA0B05038g	orf19.1764
YGR143W	KLLA0B05060g	orf19.177
YGR188C	KLLA0B05225g	orf19.1778
YGR189C	KLLA0B05247g	orf19.1779
YGR191W	KLLA0B05269g	orf19.1789.1
YGR229C	KLLA0B05291g	orf19.1793
YGR230W	KLLA0B05742g	orf19.1800
YGR279C	KLLA0B05786g	orf19.1801
YHL008C	KLLA0B05918g	orf19.1821
YHL009C	KLLA0B05951g	orf19.1835
YHL025W	KLLA0B05973g	orf19.1836
YHL026C	KLLA0B06138g	orf19.1842
YHL028W	KLLA0B06193g	orf19.1843
YHL029C	KLLA0B07370g	orf19.1867
YHR004C	KLLA0B07392g	orf19.1890
YHR005C	KLLA0B07447g	orf19.1891
YHR005C-A	KLLA0B07592g	orf19.1893
YHR006W	KLLA0B07601g	orf19.1906
YHR022C	KLLA0B07623g	orf19.1907
YHR022C-A	KLLA0B07645g	orf19.1934
YHR023W	KLLA0B07909g	orf19.1935
YHR098C	KLLA0B08151g	orf19.1944
YHR099W	KLLA0B08173g	orf19.1948
YHR149C	KLLA0B08195g	orf19.1957
YHR150W	KLLA0B08800g	orf19.1958
YHR151C	KLLA0B08822g	orf19.1959
YHR152W	KLLA0B08998g	orf19.1960
YIL015W	KLLA0B09724g	orf19.1961
YIL069C	KLLA0B09746g	orf19.1963
YIL070C	KLLA0B10010g	orf19.1964
YIL076W	KLLA0B10032g	orf19.1978
YIL077C	KLLA0B10076g	orf19.201
YIL106W	KLLA0B10098g	orf19.2059
YIL107C	KLLA0B10120g	orf19.206
YIL122W	KLLA0B10351g	orf19.2060
YIL123W	KLLA0B10373g	orf19.2077
YIL158W	KLLA0B11055g	orf19.2082
YJL051W	KLLA0B11231g	orf19.2084
YJL079C	KLLA0B11253g	orf19.215
YJL115W	KLLA0B11495g	orf19.216
YJL116C	KLLA0B11517g	orf19.2169
YJL127C-B	KLLA0B11594g	orf19.2170
YJL157C	KLLA0B11616g	orf19.2179
YJL158C	KLLA0B12056g	orf19.218
YJL159W	KLLA0B12958g	orf19.220
YJL160C	KLLA0B12980g	orf19.2238
YJL170C	KLLA0B13211g	orf19.2247
YJL171C	KLLA0B13233g	orf19.2253
YJL194W	KLLA0B13321g	orf19.2308
YJL196C	KLLA0B13343g	orf19.2332
YJR090C	KLLA0B13365g	orf19.2333
YJR091C	KLLA0B13387g	orf19.2356
YJR092W	KLLA0B13409g	orf19.24
YJR094C	KLLA0B13431g	orf19.2451
YJR094W-A	KLLA0B13838g	orf19.2452
YKL032C	KLLA0B13860g	orf19.2459
YKL104C	KLLA0B14234g	orf19.2460
YKL105C	KLLA0B14256g	orf19.250
YKL163W	KLLA0B14498g	orf19.251
YKL164C	KLLA0B14817g	orf19.2517
YKL185W	KLLA0B14861g	orf19.2638
YKL186C	KLLA0B14883g	orf19.2639
YKL208W	KLLA0B14949g	orf19.2652
YKL209C	KLLA0C00352g	orf19.2653
YKR041W	KLLA0C00374g	orf19.2654
YKR042W	KLLA0C00671g	orf19.2672
YKR065C	KLLA0C00693g	orf19.2685
YKR066C	KLLA0C00935g	orf19.2686
YKR067W	KLLA0C00957g	orf19.2690
YKR097W	KLLA0C01650g	orf19.2691
YLR034C	KLLA0C01848g	orf19.271
YLR083C	KLLA0C01870g	orf19.2723
YLR084C	KLLA0C02233g	orf19.2726
YLR110C	KLLA0C02255g	orf19.2747
YLR113W	KLLA0C02343g	orf19.2757
YLR130C	KLLA0C02365g	orf19.2758
YLR131C	KLLA0C02937g	orf19.2765
YLR154C-G	KLLA0C03069g	orf19.2766
YLR189C	KLLA0C03091g	orf19.2767
YLR190W	KLLA0C03113g	orf19.2787
YLR254C	KLLA0C03179g	orf19.2788
YLR256W	KLLA0C03410g	orf19.2809
YLR272C	KLLA0C03432g	orf19.2810
YLR273C	KLLA0C03454g	orf19.2813
YLR274W	KLLA0C03564g	orf19.2822
YLR332W	KLLA0C03586g	orf19.2823
YLR342W	KLLA0C03960g	orf19.2831
YML027W	KLLA0C03982g	orf19.2832
YML052W	KLLA0C04015g	orf19.2833
YML053C	KLLA0C04037g	orf19.2870
YML054C-A	KLLA0C04103g	orf19.2871
YML057W	KLLA0C04125g	orf19.2881
YML058W	KLLA0C04213g	orf19.2882
YML058W-A	KLLA0C04796g	orf19.2892
YML059C	KLLA0C04809g	orf19.2903
YML119W	KLLA0C04818g	orf19.2905
YML120C	KLLA0C05016g	orf19.2929
YMR001C	KLLA0C05038g	orf19.2941
YMR001C-A	KLLA0C05060g	orf19.2942
YMR002W	KLLA0C06094g	orf19.2943.5
YMR031C	KLLA0C06116g	orf19.2952
YMR032W	KLLA0C06138g	orf19.2953
YMR121C	KLLA0C06677g	orf19.2954
YMR122W-A	KLLA0C06699g	orf19.2962
YMR123W	KLLA0C06721g	orf19.2990
YMR199W	KLLA0C07755g	orf19.2991
YMR252C	KLLA0C08173g	orf19.3003
YMR253C	KLLA0C08195g	orf19.301
YMR255W	KLLA0C08217g	orf19.3010.1
YMR305C	KLLA0C08283g	orf19.302
YMR306W	KLLA0C08371g	orf19.305
YNL053W	KLLA0C08866g	orf19.3105
YNL056W	KLLA0C08888g	orf19.3127
YNL058C	KLLA0C11407g	orf19.3130
YNL059C	KLLA0C11429g	orf19.3131
YNL145W	KLLA0C11495g	orf19.3133
YNL146C-A	KLLA0C11517g	orf19.3134
YNL146W	KLLA0C12133g	orf19.3149
YNL190W	KLLA0C12177g	orf19.3152
YNL289W	KLLA0C12199g	orf19.3193
YNL298W	KLLA0C12309g	orf19.3195
YNL327W	KLLA0C12551g	orf19.3221
YNL328C	KLLA0C12573g	orf19.3222
YNL329C	KLLA0C13013g	orf19.3234
YNR028W	KLLA0C13035g	orf19.3234.1
YNR061C	KLLA0C13057g	orf19.3261
YNR062C	KLLA0C13277g	orf19.3264
YNR063W	KLLA0C13519g	orf19.3268
YOL011W	KLLA0C13541g	orf19.3269
YOL012C	KLLA0C14047g	orf19.3302
YOR022C	KLLA0C14069g	orf19.3304
YOR023C	KLLA0C14091g	orf19.3305
YOR025W	KLLA0C14454g	orf19.3328
YOR058C	KLLA0C14762g	orf19.3336
YOR066W	KLLA0C15433g	orf19.334
YOR245C	KLLA0C15455g	orf19.335
YOR246C	KLLA0C16005g	orf19.3374
YOR247W	KLLA0C16357g	orf19.3392
YOR313C	KLLA0C16423g	orf19.3393
YOR315W	KLLA0C16445g	orf19.34
YOR342C	KLLA0C16467g	orf19.3406
YOR344C	KLLA0C16489g	orf19.3413
YOR346W	KLLA0C16511g	orf19.3414
YPL187W	KLLA0C16874g	orf19.3415
YPL242C	KLLA0C17226g	orf19.3417
YPL255W	KLLA0C17600g	orf19.3418
YPL256C	KLLA0C18216g	orf19.3433
YPR112C	KLLA0C18513g	orf19.3434
YPR113W	KLLA0C18546g	orf19.344
YPR119W	KLLA0C18909g	orf19.345
YPR156C	KLLA0C18931g	orf19.3455
YPR157W	KLLA0C19129g	orf19.3456
YPR194C	KLLA0C19151g	orf19.3499
YPR196W	KLLA0C19184g	orf19.35
	KLLA0C19206g	orf19.3501
	KLLA0C19250g	orf19.3527
	KLLA0C19316g	orf19.3528
	KLLA0C19338g	orf19.3529
	KLLA0C19360g	orf19.3568
	KLLA0C19382g	orf19.3569
	KLLA0C19404g	orf19.3577.1
	KLLA0C19437g	orf19.3578
	KLLA0D00506g	orf19.3579
	KLLA0D00528g	orf19.3586
	KLLA0D01474g	orf19.3589
	KLLA0D01507g	orf19.3590
	KLLA0D02310g	orf19.3618
	KLLA0D02332g	orf19.3642
	KLLA0D02354g	orf19.3643
	KLLA0D02420g	orf19.3646
	KLLA0D02442g	orf19.3668
	KLLA0D02970g	orf19.3670
	KLLA0D02992g	orf19.3671
	KLLA0D03014g	orf19.3672
	KLLA0D03388g	orf19.3674
	KLLA0D03410g	orf19.3675
	KLLA0D03542g	orf19.3719
	KLLA0D03608g	orf19.3720
	KLLA0D04059g	orf19.3721
	KLLA0D04158g	orf19.3722
	KLLA0D04180g	orf19.3733
	KLLA0D04202g	orf19.3734
	KLLA0D05115g	orf19.3751
	KLLA0D05159g	orf19.3752
	KLLA0D05181g	orf19.3757
	KLLA0D05247g	orf19.3764
	KLLA0D05269g	orf19.3770
	KLLA0D05291g	orf19.3793
	KLLA0D05621g	orf19.3794
	KLLA0D05643g	orf19.3799
	KLLA0D05951g	orf19.3802
	KLLA0D06919g	orf19.3803
	KLLA0D06941g	orf19.3804
	KLLA0D06963g	orf19.3845
	KLLA0D07405g	orf19.3846
	KLLA0D07766g	orf19.3868
	KLLA0D07788g	orf19.3869
	KLLA0D07810g	orf19.3884
	KLLA0D07832g	orf19.3885
	KLLA0D07854g	orf19.3893
	KLLA0D08283g	orf19.3895
	KLLA0D08305g	orf19.3897
	KLLA0D08327g	orf19.3932
	KLLA0D08602g	orf19.3934
	KLLA0D08624g	orf19.3935
	KLLA0D09240g	orf19.3936
	KLLA0D09262g	orf19.3941
	KLLA0D09548g	orf19.3944
	KLLA0D09559g	orf19.3945
	KLLA0D09581g	orf19.3968
	KLLA0D09977g	orf19.3974
	KLLA0D09999g	orf19.3981
	KLLA0D10021g	orf19.3982
	KLLA0D10197g	orf19.3997
	KLLA0D10219g	orf19.4000
	KLLA0D10505g	orf19.4002
	KLLA0D10527g	orf19.403
	KLLA0D10549g	orf19.4056
	KLLA0D10637g	orf19.4059
	KLLA0D10659g	orf19.4060
	KLLA0D11022g	orf19.4063
	KLLA0D11198g	orf19.4064
	KLLA0D11220g	orf19.4066
	KLLA0D11550g	orf19.4069
	KLLA0D11572g	orf19.4070
	KLLA0D11594g	orf19.4072
	KLLA0D11660g	orf19.4145
	KLLA0D12320g	orf19.4146
	KLLA0D12342g	orf19.4147
	KLLA0D12518g	orf19.4148
	KLLA0D12540g	orf19.4149.1
	KLLA0D12584g	orf19.4166
	KLLA0D12606g	orf19.4167
	KLLA0D12628g	orf19.4220
	KLLA0D12672g	orf19.4221
	KLLA0D12694g	orf19.4222
	KLLA0D12914g	orf19.4231
	KLLA0D13002g	orf19.4232
	KLLA0D13816g	orf19.4233
	KLLA0D14058g	orf19.4245
	KLLA0D14080g	orf19.4246
	KLLA0D14091g	orf19.4250
	KLLA0D14113g	orf19.4251
	KLLA0D14905g	orf19.4255
	KLLA0D15246g	orf19.4257
	KLLA0D15268g	orf19.4273
	KLLA0D15378g	orf19.4274
	KLLA0D15400g	orf19.4279
	KLLA0D15543g	orf19.4280
	KLLA0D15565g	orf19.430
	KLLA0D15631g	orf19.4304
	KLLA0D15653g	orf19.4308
	KLLA0D15895g	orf19.4309
	KLLA0D15917g	orf19.431
	KLLA0D16005g	orf19.4315
	KLLA0D16027g	orf19.4316
	KLLA0D16049g	orf19.4318
	KLLA0D16071g	orf19.432
	KLLA0D16434g	orf19.4320
	KLLA0D16456g	orf19.4321
	KLLA0D16588g	orf19.4322
	KLLA0D16962g	orf19.4342
	KLLA0D17952g	orf19.4349
	KLLA0D17974g	orf19.4353
	KLLA0D17996g	orf19.4354
	KLLA0D18304g	orf19.4375.1
	KLLA0D18502g	orf19.4376
	KLLA0D18535g	orf19.4390
	KLLA0D19162g	orf19.4404
	KLLA0D19184g	orf19.4405
	KLLA0D19470g	orf19.4424
	KLLA0D19492g	orf19.4426
	KLLA0D19943g	orf19.4427
	KLLA0E00484g	orf19.4438
	KLLA0E00506g	orf19.4456
	KLLA0E00682g	orf19.4459
	KLLA0E00704g	orf19.4461
	KLLA0E01001g	orf19.4463
	KLLA0E01023g	orf19.4475
	KLLA0E01694g	orf19.4476
	KLLA0E01716g	orf19.4477
	KLLA0E02618g	orf19.4478
	KLLA0E02772g	orf19.450
	KLLA0E02794g	orf19.451
	KLLA0E03146g	orf19.4527
	KLLA0E03168g	orf19.4528
	KLLA0E03333g	orf19.4531
	KLLA0E03355g	orf19.454
	KLLA0E03377g	orf19.4555
	KLLA0E03597g	orf19.4565
	KLLA0E03619g	orf19.4579
	KLLA0E03663g	orf19.4590
	KLLA0E03751g	orf19.4591
	KLLA0E05071g	orf19.4592
	KLLA0E05093g	orf19.4593
	KLLA0E05588g	orf19.4599
	KLLA0E05610g	orf19.4600
	KLLA0E05852g	orf19.4623.3
	KLLA0E05874g	orf19.4629
	KLLA0E05896g	orf19.4630
	KLLA0E05918g	orf19.4631
	KLLA0E05962g	orf19.4649
	KLLA0E05984g	orf19.4651
	KLLA0E06809g	orf19.4653
	KLLA0E06831g	orf19.467
	KLLA0E06963g	orf19.4688
	KLLA0E06985g	orf19.4748
	KLLA0E07007g	orf19.4749
	KLLA0E07095g	orf19.4752
	KLLA0E07458g	orf19.4753
	KLLA0E07502g	orf19.4769
	KLLA0E07524g	orf19.4775
	KLLA0E08151g	orf19.4776
	KLLA0E09075g	orf19.4781
	KLLA0E09790g	orf19.4783
	KLLA0E09878g	orf19.4784
	KLLA0E09900g	orf19.4798
	KLLA0E10813g	orf19.4799
	KLLA0E10835g	orf19.4818
	KLLA0E10857g	orf19.4833
	KLLA0E10945g	orf19.4857
	KLLA0E10967g	orf19.4858
	KLLA0E10989g	orf19.4867
	KLLA0E11704g	orf19.4869
	KLLA0E12221g	orf19.4883
	KLLA0E12243g	orf19.4884
	KLLA0E12265g	orf19.4885
	KLLA0E12287g	orf19.4890
	KLLA0E12353g	orf19.4892
	KLLA0E12375g	orf19.4900
	KLLA0E12397g	orf19.491
	KLLA0E12419g	orf19.4913
	KLLA0E12441g	orf19.4914
	KLLA0E12463g	orf19.4927
	KLLA0E12507g	orf19.4933
	KLLA0E12529g	orf19.4934
	KLLA0E12551g	orf19.4936
	KLLA0E12947g	orf19.4952
	KLLA0E12969g	orf19.4960
	KLLA0E12991g	orf19.4961
	KLLA0E13277g	orf19.4972
	KLLA0E13409g	orf19.4975
	KLLA0E13431g	orf19.4976
	KLLA0E13926g	orf19.4991
	KLLA0E13948g	orf19.4993
	KLLA0E14256g	orf19.5017
	KLLA0E14432g	orf19.5019
	KLLA0E14454g	orf19.5023
	KLLA0E14938g	orf19.5032
	KLLA0E14960g	orf19.5037
	KLLA0E14982g	orf19.5038
	KLLA0E15620g	orf19.508
	KLLA0E15642g	orf19.5094
	KLLA0E15840g	orf19.510
	KLLA0E15862g	orf19.5102
	KLLA0E16214g	orf19.511
	KLLA0E16313g	orf19.5124
	KLLA0E16335g	orf19.5131
	KLLA0E17193g	orf19.5132
	KLLA0E17391g	orf19.5169
	KLLA0E17413g	orf19.5170
	KLLA0E18436g	orf19.5171
	KLLA0E18645g	orf19.5188
	KLLA0E18678g	orf19.5203
	KLLA0E19173g	orf19.5242
	KLLA0E19855g	orf19.5248
	KLLA0E20295g	orf19.5249
	KLLA0E20317g	orf19.5267
	KLLA0E20339g	orf19.5274
	KLLA0E20449g	orf19.5299
	KLLA0E20515g	orf19.5300
	KLLA0E20537g	orf19.5314
	KLLA0E20559g	orf19.532
	KLLA0E20845g	orf19.533
	KLLA0E20867g	orf19.535
	KLLA0E20889g	orf19.5380
	KLLA0E21153g	orf19.5384
	KLLA0E21736g	orf19.5437
	KLLA0E21758g	orf19.5438
	KLLA0E22011g	orf19.5493
	KLLA0E22055g	orf19.5495
	KLLA0E22077g	orf19.5501
	KLLA0E22099g	orf19.5513
	KLLA0E22176g	orf19.5514
	KLLA0E22198g	orf19.5519
	KLLA0E22330g	orf19.5520
	KLLA0E23705g	orf19.5521
	KLLA0E23727g	orf19.5531
	KLLA0E23749g	orf19.5532
	KLLA0E23760g	orf19.5536
	KLLA0E23826g	orf19.5537
	KLLA0E23848g	orf19.5539
	KLLA0E23892g	orf19.5555
	KLLA0E24090g	orf19.5556
	KLLA0F00352g	orf19.556
	KLLA0F00594g	orf19.557
	KLLA0F00616g	orf19.5572
	KLLA0F00638g	orf19.5573
	KLLA0F00682g	orf19.5574
	KLLA0F00704g	orf19.5602
	KLLA0F00726g	orf19.5604
	KLLA0F01210g	orf19.5610
	KLLA0F01364g	orf19.5620
	KLLA0F01386g	orf19.5629
	KLLA0F01408g	orf19.5650
	KLLA0F01595g	orf19.5651
	KLLA0F01903g	orf19.5663
	KLLA0F02299g	orf19.5664
	KLLA0F02750g	orf19.5711
	KLLA0F02772g	orf19.5716
	KLLA0F02816g	orf19.5717
	KLLA0F02838g	orf19.5727
	KLLA0F03146g	orf19.5728
	KLLA0F03168g	orf19.5729
	KLLA0F04015g	orf19.5741
	KLLA0F04235g	orf19.575
	KLLA0F04257g	orf19.5757
	KLLA0F04279g	orf19.5758
	KLLA0F04433g	orf19.5760
	KLLA0F04477g	orf19.5770
	KLLA0F04499g	orf19.5784
	KLLA0F04840g	orf19.5798
	KLLA0F05247g	orf19.5799
	KLLA0F05555g	orf19.5801
	KLLA0F06006g	orf19.5838
	KLLA0F06028g	orf19.5844
	KLLA0F06831g	orf19.5845
	KLLA0F06853g	orf19.5854
	KLLA0F07051g	orf19.5862
	KLLA0F07073g	orf19.5901
	KLLA0F07579g	orf19.5902
	KLLA0F07601g	orf19.5903
	KLLA0F07623g	orf19.5906
	KLLA0F07843g	orf19.5908
	KLLA0F07865g	orf19.5910
	KLLA0F08151g	orf19.5911
	KLLA0F08162g	orf19.5912
	KLLA0F08228g	orf19.5960
	KLLA0F08261g	orf19.5962
	KLLA0F08635g	orf19.5963
	KLLA0F08657g	orf19.5974
	KLLA0F08679g	orf19.5975
	KLLA0F08701g	orf19.5991
	KLLA0F09691g	orf19.5992
	KLLA0F09713g	orf19.5994
	KLLA0F09790g	orf19.5999
	KLLA0F09812g	orf19.6000
	KLLA0F10043g	orf19.6003
	KLLA0F10065g	orf19.6007
	KLLA0F10087g	orf19.6008
	KLLA0F10285g	orf19.6010
	KLLA0F10307g	orf19.6017
	KLLA0F10769g	orf19.6021
	KLLA0F10791g	orf19.6022
	KLLA0F11682g	orf19.6027
	KLLA0F11704g	orf19.6028
	KLLA0F11726g	orf19.6053
	KLLA0F12584g	orf19.6054
	KLLA0F12606g	orf19.6055
	KLLA0F12782g	orf19.6086
	KLLA0F12892g	orf19.6090
	KLLA0F12914g	orf19.6091
	KLLA0F13134g	orf19.6092
	KLLA0F13156g	orf19.6094
	KLLA0F13178g	orf19.6096
	KLLA0F13288g	orf19.610
	KLLA0F13310g	orf19.6118
	KLLA0F13332g	orf19.6119
	KLLA0F13398g	orf19.6121
	KLLA0F13684g	orf19.6124
	KLLA0F14366g	orf19.6139
	KLLA0F14377g	orf19.6141
	KLLA0F15906g	orf19.6160
	KLLA0F15928g	orf19.6163
	KLLA0F16324g	orf19.6175
	KLLA0F16346g	orf19.6176
	KLLA0F16577g	orf19.6177
	KLLA0F16599g	orf19.6178
	KLLA0F16665g	orf19.6196
	KLLA0F16709g	orf19.6197
	KLLA0F16753g	orf19.6200
	KLLA0F16775g	orf19.6202
	KLLA0F16797g	orf19.6224
	KLLA0F16907g	orf19.6293
	KLLA0F17160g	orf19.6305
	KLLA0F17182g	orf19.6306
	KLLA0F17369g	orf19.6307
	KLLA0F17391g	orf19.6310
	KLLA0F17589g	orf19.6312
	KLLA0F17776g	orf19.6328
	KLLA0F17798g	orf19.6329
	KLLA0F18018g	orf19.6336
	KLLA0F18040g	orf19.6536
	KLLA0F18084g	orf19.655
	KLLA0F18106g	orf19.656
	KLLA0F18194g	orf19.6585
	KLLA0F18216g	orf19.6586
	KLLA0F18524g	orf19.6592
	KLLA0F18546g	orf19.6594
	KLLA0F18865g	orf19.6596
	KLLA0F18887g	orf19.660
	KLLA0F18975g	orf19.661
	KLLA0F19019g	orf19.663
	KLLA0F20031g	orf19.6640
	KLLA0F20053g	orf19.6641
	KLLA0F20614g	orf19.6642
	KLLA0F20702g	orf19.6656
	KLLA0F20724g	orf19.6659
	KLLA0F20988g	orf19.6678
	KLLA0F21010g	orf19.6679
	KLLA0F22066g	orf19.6680
	KLLA0F22088g	orf19.6689
	KLLA0F22154g	orf19.670.2
	KLLA0F22649g	orf19.671
	KLLA0F22671g	orf19.6713
	KLLA0F22682g	orf19.6715
	KLLA0F22792g	orf19.6734
	KLLA0F23111g	orf19.6736
	KLLA0F23353g	orf19.6737
	KLLA0F23375g	orf19.675
	KLLA0F24882g	orf19.6760
	KLLA0F24904g	orf19.6763
	KLLA0F25102g	orf19.6771
	KLLA0F25520g	orf19.6773
	KLLA0F25542g	orf19.6784
	KLLA0F25784g	orf19.6785
	KLLA0F26268g	orf19.6786
	KLLA0F26400g	orf19.6789
	KLLA0F26422g	orf19.6790
	KLLA0F27225g	orf19.6805
	KLLA0F27423g	orf19.6817
	KLLA0F27445g	orf19.6818
	KLLA0F27995g	orf19.683
		orf19.6834.10
		orf19.6844
		orf19.6852
		orf19.686
		orf19.6863
		orf19.6864
		orf19.687
		orf19.6874
		orf19.6889
		orf19.6922
		orf19.6941
		orf19.6942
		orf19.6944
		orf19.695
		orf19.6950
		orf19.696
		orf19.6968
		orf19.698
		orf19.6983
		orf19.6984
		orf19.6986
		orf19.699
		orf19.6996
		orf19.6998
		orf19.700
		orf19.701
		orf19.7024
		orf19.7025
		orf19.7030
		orf19.7049
		orf19.7054
		orf19.7055
		orf19.7068
		orf19.7069
		orf19.7077
		orf19.7078
		orf19.715
		orf19.7151
		orf19.7152
		orf19.7153
		orf19.716
		orf19.7203
		orf19.7204
		orf19.721
		orf19.7218
		orf19.7219
		orf19.723
		orf19.7231
		orf19.7247
		orf19.7250
		orf19.7251
		orf19.7252
		orf19.728
		orf19.7305
		orf19.7306
		orf19.7308
		orf19.7312
		orf19.7332
		orf19.7336
		orf19.7337
		orf19.7341
		orf19.7342
		orf19.7350
		orf19.7362
		orf19.7363
		orf19.7372
		orf19.7374
		orf19.7377
		orf19.7380
		orf19.7381
		orf19.7382
		orf19.740
		orf19.7409
		orf19.7409.1
		orf19.7436
		orf19.744
		orf19.7440
		orf19.7448
		orf19.745
		orf19.7468
		orf19.7469
		orf19.7489
		orf19.7502
		orf19.7521
		orf19.7522
		orf19.7539
		orf19.7539.1
		orf19.7547
		orf19.7548
		orf19.7550
		orf19.7551
		orf19.7554
		orf19.7555
		orf19.7566
		orf19.7585
		orf19.7586
		orf19.7592
		orf19.7600
		orf19.7601
		orf19.761
		orf19.762
		orf19.7648
		orf19.767
		orf19.7676
		orf19.7678
		orf19.778
		orf19.8
		orf19.801
		orf19.802
		orf19.804
		orf19.813
		orf19.814
		orf19.815
		orf19.828
		orf19.829
		orf19.84
		orf19.85
		orf19.850
		orf19.851
		orf19.86
		orf19.867
		orf19.868
		orf19.893
		orf19.9
		orf19.90
		orf19.909
		orf19.932
		orf19.933
		orf19.935
		orf19.938
		orf19.948
		orf19.949
		orf19.951
		orf19.986
		orf19.997
